# Supplementary material for: Burden of respiratory syncytial virus diseases among under 5 children in Sub-Saharan Africa: A systematic review and meta-analysis
Source: Heliyon. 2023 Nov 19;9(12):e22211. doi: 10.1016/j.heliyon.2023.e22211 (PMC10709164; doi:10.1016/j.heliyon.2023.e22211)
Supplement: Multimedia component 2 [file mmc2.xlsx]

## Sheet: Sheet1
Appraisal Supplementary Table 1: Critical appraisal check list of quantitative studies of Group B Streptococcus Recto-vaginal Colonization, Vertical Transmission and Antibiotic Susceptibility among Pregnant Women in Ethiopia: (1 =yes(Y), 0=no/not mentioned); total score=9
											Study level bias score
S. No	Included studies	Q-1	Q-2	Q-3	Q-4	Q-5	Q-6	Q-7	Q-8	Q-9	Total NoYes (Y)	Percentage of Yes (Y)	Judgment/Risk of bias
1	Kelly et al.,2015	Y	Y	N	Y	Y	Y	Y	Y	Y	8	88.8889	Low
2	Bigogo et al.,2013	Y	Y	Y	Y	Y	Y	Y	Y	Y	9	100	Low
3	Fuller et al.,2013	Y	Y	Y	Y	Y	Y	Y	Y	Y	9	100	Low
4	Bénet et al.,2015	Y	Y	Y	Y	N	Y	Y	Y	Y	8	88.8889	Low
5	Zar et al.,2016	Y	Y	Y	Y	Y	Y	Y	Y	Y	9	100	Low
6	Hammitt et al.,2012	Y	Y	Y	N	Y	Y	Y	Y	Y	8	88.8889	Low
7	Lawrence et al.,2021	Y	Y	Y	Y	Y	Y	Y	Y	Y	9	100	Low
8	Milagritos et al.,2021	Y	Y	Y	Y	Y	Y	Y	Y	Y	9	100	Low
9	Juliet O et al.,2021	Y	Y	Y	N	Y	Y	Y	Y	Y	8	88.89	Low
10	Stephen R. C. et al.,2021	Y	Y	Y	Y	Y	Y	Y	Y	Y	9	100	Low
11	David P. et al.,2021	Y	Y	Y	Y	Y	Y	Y	Y	Y	8	100	Low
12	Bénet et al.,2017	Y	Y	Y	Y	Y	Y	N	Y	Y	8	88.8889	Low
13	Feikin et al.,2013	Y	Y	Y	Y	Y	Y	Y	Y	Y	9	100	Low
14	Breiman et al.,2015	Y	Y	Y	Y	Y	Y	Y	Y	Y	9	100	Low
	Subtotal Yes (Y) 120										120
	Subtotal No (N) 6
	Overall risk of bias assessment score 95.2%
	Remark: The risk of bias for each eligible study is calculated from the domain of nice criteria
